# Supplementary material for: Severity of Lesions Involving the Cortical Cholinergic Pathways May Be Associated With Cognitive Impairment in Subacute Ischemic Stroke
Source: Front Neurol. 2021 Jun 8;12:606897. doi: 10.3389/fneur.2021.606897 (PMC8217623; doi:10.3389/fneur.2021.606897)
Supplement: Supplementary file 1 [file Data_Sheet_1.zip]

Archive with 6 entries (5 files):
- Supplemental_Material/Supplemental Figure 1.jpg
- Supplemental_Material/Supplemental Table 1.docx
- Supplemental_Material/Supplemental Table 2.docx
- Supplemental_Material/Supplemental Table 3.docx
- Supplemental_Material/Supplemental Table 4.docx
- Supplemental_Material/
